# Supplementary material for: Host-ant specificity of endangered large blue butterflies (Phengaris spp., Lepidoptera: Lycaenidae) in Japan
Source: Sci Rep. 2016 Nov 3;6:36364. doi: 10.1038/srep36364 (PMC5093462; doi:10.1038/srep36364)
Supplement: Supplementary Table S1 [file srep36364-s2.xls]

## Sheet: Table S1
Title
Host-ant specificity of endangered large blue butterflies (Phengaris spp., Lepidoptera: Lycaenidae) in Japan
Authors
Shouhei UEDA1,2, Takashi KOMATSU3, Takao ITINO2,4, Ryusuke ARAI5, Hironori SAKAMOTO6
Affiliation
1Graduate School of Life and Environmental Science, Osaka Prefecture University, 1-1 Gakuen-cho, Nakaku, Sakai, Osaka 599-8531, Japan
2Department of Biology, Faculty of Science, Shinshu University, Asahi 3-1-1, Matsumoto, Nagano 390-8621, Japan
3The institute of tropical agriculture, Kyushu University, Hakozaki 6-10-1, Higashi-ku, Fukuoka, Fukuoka 812-8581, Japan
4Institute of Mountain Science, Shinshu University, Asahi 3-1-1, Matsumoto, Nagano 390-8621, Japan
5Department of Mountain and Environmental Science, Interdisciplinary Graduate School of Science and Technology, Shinshu University, 8304 Minamiminowa, Kamiina, Nagano 399-4598, Japan
6Brain Science Institute, Tamagawa University, Tamagawagakuen 6-1-1, Machida, Tokyo 194-8610, Japan
Corresponding author
Shouhei Ueda
Graduate School of Life and Environmental Science, Osaka Prefecture University, 1-1 Gakuen-cho, Nakaku, Sakai, Osaka 599-8531, Japan
Tel: +81-72-254-9413
Fax: +81-72-254-9694
E-mail: sueda@envi.osakafu-u.ac.jp
Supporting information Legends
Table S1. List of samples.
Sample #	Ant Clade	Location	Genbank Acc. No.	Date	Leg.
AT39	L2	D	AB819149	2012.10.4	T. Ando
AT40	L2	D	AB819150	2012.10.4	T. Ando
AT41	L2	D	AB819151	2012.10.4	T. Ando
AT43	L2	D	AB819152	2012.10.4	T. Ando
AT44	L2	D	AB819153	2012.10.4	T. Ando
AT45	L2	D	AB819154	2012.10.4	T. Ando
HS01	L2	A	LC076869	2012.10.06	H. Sakamoto
HS02	L2	A	LC076870	2012.10.06	H. Sakamoto
HS03	L2	A	LC076871	2012.10.06	H. Sakamoto
HS04	L2	A	LC076872	2012.10.06	H. Sakamoto
HS05	L2	A	LC076873	2012.10.06	H. Sakamoto
HS06	L2	A	LC076874	2012.10.06	H. Sakamoto
HS07	L2	A	LC076875	2012.10.06	H. Sakamoto
HS08	L2	A	LC076876	2012.10.06	H. Sakamoto
HS09	L2	A	LC076877	2012.10.06	H. Sakamoto
HS10	L2	A	LC076878	2012.10.06	H. Sakamoto
HS11	L2	A	LC076879	2012.10.06	H. Sakamoto
HS12	L2	A	LC076880	2012.10.06	H. Sakamoto
HS13	L2	A	LC076881	2012.10.06	H. Sakamoto
HS14	L2	A	LC076882	2012.10.06	H. Sakamoto
HS15	L2	A	LC076883	2012.10.06	H. Sakamoto
HS16	L2	A	LC076884	2012.10.06	H. Sakamoto
HS18	L2	D	LC076885	2013.05.19	H. Sakamoto
HS20	L2	D	LC076886	2013.05.19	H. Sakamoto
HS21	L3	F	LC076887	2013.06.01	H. Sakamoto
HS22	L3	F	LC076888	2013.06.01	H. Sakamoto
HS23	L3	F	LC076889	2013.06.01	H. Sakamoto
HS24	L3	F	LC076890	2013.06.01	H. Sakamoto
HS25	L3	F	LC076891	2013.06.01	H. Sakamoto
HS26	L3	F	LC076892	2013.06.01	H. Sakamoto
HS27	L3	F	LC076893	2013.06.01	H. Sakamoto
HS28	L3	F	LC076894	2013.06.01	H. Sakamoto
HS29	L3	F	LC076895	2013.06.01	H. Sakamoto
HS30	L3	F	LC076896	2013.06.01	H. Sakamoto
HS31	L3	F	LC076897	2013.06.01	H. Sakamoto
HS32	L3	F	LC076898	2013.06.01	H. Sakamoto
HS33	L3	F	LC076899	2013.06.01	H. Sakamoto
HS35	L2	B	LC076900	2013.06.16	H. Sakamoto
HS36	L2	B	LC076901	2013.06.16	H. Sakamoto
HS37	L2	B	LC076902	2013.06.16	H. Sakamoto
HS38	L2	B	LC076903	2013.06.16	H. Sakamoto
HS39	L2	B	LC076904	2013.06.16	H. Sakamoto
HS40	L2	B	LC076905	2013.06.16	H. Sakamoto
HS41	L2	B	LC076906	2013.06.16	H. Sakamoto
HS42	L2	B	LC076907	2013.06.16	H. Sakamoto
HS43	L2	B	LC076908	2013.06.16	H. Sakamoto
HS44	L2	B	LC076909	2013.06.16	H. Sakamoto
HS45	L2	B	LC076910	2013.06.16	H. Sakamoto
HS46	L2	B	LC076911	2013.06.16	H. Sakamoto
HS47	L2	B	LC076912	2013.06.16	H. Sakamoto
HS48	L2	B	LC076913	2013.06.16	H. Sakamoto
HS49	L2	A	LC076914	2013.06.21	H. Sakamoto
HS50	L2	A	LC076915	2013.06.21	H. Sakamoto
HS51	L3	A	LC076916	2013.06.21	H. Sakamoto
HS52	L2	A	LC076917	2013.06.21	H. Sakamoto
HS53	L3	A	LC076918	2013.06.22	H. Sakamoto
HS54	L2	A	LC076919	2013.06.22	H. Sakamoto
RA01	L2	C	LC076920	2013.09.20	R. Arai
RA02	L2	C	LC076921	2013.09.20	R. Arai
RA03	L2	C	LC076922	2013.09.20	R. Arai
RA04	L2	C	LC076923	2013.09.20	R. Arai
RA05	L2	C	LC076924	2013.09.20	R. Arai
RA06	L2	C	LC076925	2013.09.20	R. Arai
RA07	L2	C	LC076926	2013.09.20	R. Arai
RA08	L2	C	LC076927	2013.09.20	R. Arai
RA09	L2	C	LC076928	2013.09.20	R. Arai
RA10	L2	C	LC076929	2013.09.20	R. Arai
RA11	L2	C	LC076930	2013.09.20	R. Arai
RA12	L2	C	LC076931	2013.09.20	R. Arai
RA13	L2	C	LC076932	2013.09.20	R. Arai
RA14	L2	C	LC076933	2013.09.20	R. Arai
RA15	L2	C	LC076934	2013.09.20	R. Arai
RA16	L2	C	LC076935	2013.09.20	R. Arai
RA17	L2	C	LC076936	2013.09.20	R. Arai
RA18	L2	C	LC076937	2013.09.20	R. Arai
SS06	L1	A	LC076938	2010.08.30	S. Shimamoto
SS29b	L1	D	LC076939	2010.07.07	S. Shimamoto
SU257	L3	F	LC076940	2012.08.30	S. Ueda
SU258	L3	F	LC076941	2012.08.30	S. Ueda
SU259	L3	F	LC076942	2012.08.30	S. Ueda
SU260	L3	F	LC076943	2012.08.30	S. Ueda
SU261	L3	F	LC076944	2012.08.30	S. Ueda
SU262	L3	F	LC076945	2012.08.30	S. Ueda
SU263	L3	F	LC076946	2012.08.30	S. Ueda
SU264	L3	F	LC076947	2012.08.30	S. Ueda
SU265	L3	F	LC076948	2012.08.30	S. Ueda
SU352	L3	F	LC076949	2012.09.28	S. Ueda
SU353	L3	F	LC076950	2012.09.28	S. Ueda
SU354	L3	F	LC076951	2012.09.28	S. Ueda
SU360	L2	D	LC076952	2012.10.04	S. Ueda
SU361	L2	D	LC076953	2012.10.04	S. Ueda
SU375	L2	A	LC076954	2013.09.17	S. Ueda
SU376	L2	A	LC076955	2013.09.17	S. Ueda
SU377	L2	A	LC076956	2013.09.17	S. Ueda
SU378	L3	A	LC076957	2013.09.17	S. Ueda
TK09	L2	A	LC076958	2013.09.18	T. Komatsu
TK10	L2	A	LC076959	2013.09.18	T. Komatsu
TN30	L1	E	AB738445	2009.07.24	S. Shimamoto
TN31	L1	E	AB738446	2009.07.24	S. Shimamoto
